# Supplementary material for: Fine Structure of Tibetan Kefir Grains and Their Yeast Distribution, Diversity, and Shift
Source: PLoS One. 2014 Jun 30;9(6):e101387. doi: 10.1371/journal.pone.0101387 (PMC4076316; doi:10.1371/journal.pone.0101387)
Supplement: Table S1 — Blast analysis results of cloned 26S rRNA gene sequences. (XLSX) [file pone.0101387.s003.xlsx]

## Sheet: Table S1
Table S1. Blast analysis of cloned 26S rRNA gene squences
		Blast best hits
Number of clones	Accession no.	Species	Accession no.	Identity (%)	E-value	Size (bp) (Query /Subject)	Query cover (%)
114	KF809983	Saccharomyces cerevisiae	JX103177.1	100	0	615/616	100
2	KF809995	Saccharomyces cerevisiae	JX103178.1	100	0	600/616	100
5	KF810005	Saccharomyces cerevisiae	JX103178.1	100	0	614/616	100
6	KF810006	Saccharomyces cerevisiae	JX103178.1	100	0	614/615	100
2	KF810011	Saccharomyces cerevisiae	JX103178.1	100	0	616/617	100
1	KF810079	Saccharomyces cerevisiae	JX103178.1	100	0	616/616	100
1	KF810088	Saccharomyces cerevisiae	JX103178.1	100	0	597/598	100
3	KF809968	Saccharomyces cerevisiae	JX103178.1	99	0	615/616	100
2	KF809970	Saccharomyces cerevisiae	JX103178.1	99	0	615/616	100
1	KF809979	Saccharomyces cerevisiae	JX103177.1	99	0	615/616	100
1	KF809982	Saccharomyces cerevisiae	JX103177.1	99	0	615/616	100
2	KF809986	Saccharomyces cerevisiae	JX103178.1	99	0	615/616	100
1	KF809992	Saccharomyces cerevisiae	JX103178.1	99	0	615/616	100
1	KF809993	Saccharomyces cerevisiae	JX103178.1	99	0	615/616	100
1	KF809994	Saccharomyces cerevisiae	JX103178.1	99	0	615/616	100
1	KF809997	Saccharomyces cerevisiae	JX103178.1	99	0	615/616	100
1	KF810000	Saccharomyces cerevisiae	JX103178.1	99	0	616/616	100
1	KF810004	Saccharomyces cerevisiae	JX103178.1	99	0	614/616	100
1	KF810007	Saccharomyces cerevisiae	JX103178.1	99	0	613/615	100
1	KF810008	Saccharomyces cerevisiae	JX103178.1	99	0	616/617	100
1	KF810010	Saccharomyces cerevisiae	JX103178.1	99	0	614/616	100
3	KF810012	Saccharomyces cerevisiae	JX103178.1	99	0	615/616	100
1	KF810013	Saccharomyces cerevisiae	JX103178.1	99	0	615/616	100
1	KF810014	Saccharomyces cerevisiae	JX103178.1	99	0	615/616	100
2	KF810016	Saccharomyces cerevisiae	JX103178.1	99	0	615/616	100
3	KF810017	Saccharomyces cerevisiae	JX103178.1	99	0	615/616	100
1	KF810018	Saccharomyces cerevisiae	JX103178.1	99	0	615/616	100
1	KF810019	Saccharomyces cerevisiae	JX103178.1	99	0	615/616	100
1	KF810020	Saccharomyces cerevisiae	JX103178.1	99	0	615/616	100
1	KF810021	Saccharomyces cerevisiae	JX103178.1	99	0	615/616	100
1	KF810022	Saccharomyces cerevisiae	JX103178.1	99	0	615/616	100
1	KF810023	Saccharomyces cerevisiae	JX103178.1	99	0	615/616	100
2	KF810025	Saccharomyces cerevisiae	JX103178.1	99	0	615/616	100
1	KF810026	Saccharomyces cerevisiae	JX103178.1	99	0	615/616	100
1	KF810028	Saccharomyces cerevisiae	JX103178.1	99	0	615/616	100
1	KF810029	Saccharomyces cerevisiae	JX103178.1	99	0	628/616	100
1	KF810030	Saccharomyces cerevisiae	JX103178.1	99	0	615/616	100
1	KF810032	Saccharomyces cerevisiae	JX103178.1	99	0	615/616	100
2	KF810033	Saccharomyces cerevisiae	JX103178.1	99	0	613/616	100
1	KF810035	Saccharomyces cerevisiae	JX103178.1	99	0	615/616	100
3	KF810036	Saccharomyces cerevisiae	JX103178.1	99	0	615/616	100
1	KF810037	Saccharomyces cerevisiae	JX103178.1	99	0	615/616	100
1	KF810038	Saccharomyces cerevisiae	JX103178.1	99	0	614/616	100
1	KF810039	Saccharomyces cerevisiae	HQ149319.1	99	0	614/616	100
1	KF810040	Saccharomyces cerevisiae	JX103178.1	99	0	615/616	100
1	KF810041	Saccharomyces cerevisiae	JX103178.1	99	0	615/616	100
1	KF810042	Saccharomyces cerevisiae	JX103178.1	99	0	615/616	100
1	KF810044	Saccharomyces cerevisiae	JX103178.1	99	0	614/615	100
1	KF810045	Saccharomyces cerevisiae	JX103178.1	99	0	614/615	100
1	KF810047	Saccharomyces cerevisiae	JX103178.1	99	0	615/616	100
1	KF810061	Saccharomyces cerevisiae	JX103178.1	99	0	615/616	100
2	KF810063	Saccharomyces cerevisiae	JX103178.1	99	0	615/616	100
1	KF810069	Saccharomyces cerevisiae	JX103178.1	99	0	615/616	100
1	KF810070	Saccharomyces cerevisiae	JX103178.1	99	0	615/616	100
1	KF810074	Saccharomyces cerevisiae	JX103178.1	99	0	615/616	100
1	KF810075	Saccharomyces cerevisiae	JX103178.1	99	0	615/616	100
1	KF810076	Saccharomyces cerevisiae	JX103178.1	99	0	615/616	100
3	KF810077	Saccharomyces cerevisiae	JX103178.1	99	0	615/616	100
1	KF810078	Saccharomyces cerevisiae	JX103178.1	99	0	615/616	100
1	KF810080	Saccharomyces cerevisiae	JX103178.1	99	0	615/616	100
1	KF810082	Saccharomyces cerevisiae	JX103178.1	99	0	615/616	100
1	KF810083	Saccharomyces cerevisiae	JX103178.1	99	0	615/616	100
1	KF810084	Saccharomyces cerevisiae	JX103178.1	99	0	615/616	100
2	KF810085	Saccharomyces cerevisiae	JX103178.1	99	0	615/616	100
1	KF810086	Saccharomyces cerevisiae	JX103178.1	99	0	615/616	100
1	KF810087	Saccharomyces cerevisiae	JX103178.1	99	0	615/616	100
1	KF810090	Saccharomyces cerevisiae	JX103178.1	99	0	615/616	100
1	KF810091	Saccharomyces cerevisiae	JX103178.1	99	0	615/616	100
1	KF810092	Saccharomyces cerevisiae	JX103178.1	99	0	615/616	100
1	KF810093	Saccharomyces cerevisiae	JX103178.1	99	0	615/616	100
1	KF810094	Saccharomyces cerevisiae	JX103178.1	99	0	615/616	100
1	KF810095	Saccharomyces cerevisiae	JX103178.1	99	0	615/616	100
2	KF810096	Saccharomyces cerevisiae	JX103178.1	99	0	615/616	100
1	KF810097	Saccharomyces cerevisiae	JX103178.1	99	0	615/616	100
2	KF810098	Saccharomyces cerevisiae	JX103178.1	99	0	615/616	100
1	KF810099	Saccharomyces cerevisiae	JX103178.1	99	0	615/616	100
2	KF810100	Saccharomyces cerevisiae	JX103178.1	99	0	615/616	100
1	KF810102	Saccharomyces cerevisiae	JX103178.1	99	0	615/616	100
1	KF810103	Saccharomyces cerevisiae	JX103178.1	99	0	615/616	100
2	KF809985	Saccharomyces sp.	JX103178.1	98	0	615/616	100
1	KF810056	Saccharomyces sp.	JX103178.1	98	0	615/616	100
1	KF810101	Saccharomyces sp.	JX103178.1	98	0	615/616	100
1	KF809977	Saccharomyces sp.	JX103178.1	97	0	634/616	97
1	KF809998	Saccharomyces sp.	JX103178.1	97	0	615/616	100
7	KF810001	Saccharomyces sp.	JX103178.1	97	0	615/616	100
1	KF810049	Saccharomyces sp.	JX103178.1	97	0	615/616	100
1	KF810050	Saccharomyces sp.	JX103178.1	97	0	616/617	100
1	KF810057	Saccharomyces sp.	JX103178.1	97	0	634/616	100
1	KF810059	Saccharomyces sp.	JX103178.1	97	0	615/616	100
1	KF809973	Saccharomyces sp.	JX103177.1	97	0	615/616	100
72	KF809980	Kluyveromyces marxianus	EU019219.1	100	0	588/588	100
1	KF809999	Kluyveromyces marxianus	JX141376.1	100	0	503/591	100
1	KF810065	Kluyveromyces marxianus	JF715181.1	100	0	471/471	100
1	KF810071	Kluyveromyces marxianus	EU019219.1	100	0	588/588	100
1	KF809966	Kluyveromyces marxianus	EU019219.1	99	0	588/588	100
1	KF809967	Kluyveromyces marxianus	EU019219.2	99	0	588/588	100
1	KF809969	Kluyveromyces marxianus	EU019219.1	99	0	588/588	100
1	KF809971	Kluyveromyces marxianus	EU019219.1	99	0	588/588	100
1	KF809975	Kluyveromyces marxianus	EU019219.1	99	0	588/588	100
2	KF809978	Kluyveromyces marxianus	EU019219.1	99	0	588/588	100
1	KF809981	Kluyveromyces marxianus	EU019219.1	99	0	588/588	100
1	KF809987	Kluyveromyces marxianus	EU019219.1	99	0	588/588	100
1	KF809989	Kluyveromyces marxianus	EU019219.1	99	0	588/588	100
1	KF809990	Kluyveromyces marxianus	EU019219.1	99	0	588/588	100
4	KF809996	Kluyveromyces marxianus	EU019219.1	99	0	588/588	100
1	KF810043	Kluyveromyces marxianus	EU019219.1	99	0	588/588	100
1	KF810046	Kluyveromyces marxianus	EU019219.1	99	0	588/588	100
1	KF810048	Kluyveromyces marxianus	EU019219.1	99	0	588/588	100
1	KF810051	Kluyveromyces marxianus	EU019219.1	99	0	588/588	100
1	KF810052	Kluyveromyces marxianus	EU019219.1	99	0	588/588	100
1	KF810053	Kluyveromyces marxianus	EU019219.1	99	0	588/588	100
1	KF810055	Kluyveromyces marxianus	EU019219.1	99	0	588/588	100
1	KF810058	Kluyveromyces marxianus	EU019219.1	99	0	588/588	100
1	KF810060	Kluyveromyces marxianus	EU019219.1	99	0	588/588	100
1	KF810062	Kluyveromyces marxianus	EU019219.1	99	0	588/588	100
1	KF810064	Kluyveromyces marxianus	EU019219.1	99	0	588/588	100
1	KF810066	Kluyveromyces marxianus	EU019219.1	99	0	588/588	100
1	KF810067	Kluyveromyces marxianus	EU019219.1	99	0	588/588	100
2	KF810068	Kluyveromyces marxianus	EU019219.1	99	0	588/588	100
1	KF810072	Kluyveromyces marxianus	EU019219.1	99	0	588/588	100
1	KF810081	Kluyveromyces marxianus	EU019219.1	99	0	588/588	100
2	KF809991	Kluyveromyces sp.	HE660059.1	98	0	588/588	100
1	KF809974	Kluyveromyces sp.	AF335978.1	97	0	586/588	100
1	KF809984	Kluyveromyces sp.	EU019219.1	97	0	586/587	100
1	KF809988	Kluyveromyces sp.	EU019219.1	97	0	588/588	100
1	KF809972	Kluyveromyces sp.	HE660059.1	97	0	588/588	100
1	KF809976	Kluyveromyces sp.	HE660059.1	97	0	588/588	100
14	KF810002	Kluyveromyces sp.	HE660059.1	97	0	588/588	100
1	KF810003	Kluyveromyces sp.	HE660059.1	97	0	588/588	100
1	KF810054	Kluyveromyces sp.	HE660059.1	97	0	588/588	100
2	KF810009	Yarrowia lipolytica	AF335977.1	100	0	546/547	100
1	KF810027	Yarrowia lipolytica	AF335977.1	100	0	546/546	100
20	KF810089	Yarrowia lipolytica	AF335977.1	100	0	547/547	100
3	KF810015	Yarrowia lipolytica	AF335977.1	99	0	547/547	100
4	KF810024	Yarrowia lipolytica	AF335977.1	99	0	547/547	100
1	KF810031	Yarrowia lipolytica	AF335977.1	99	0	547/547	100
2	KF810034	Yarrowia lipolytica	AF335977.1	99	0	547/547	100
1	KF810073	Yarrowia lipolytica	AF335977.1	99	0	547/547	100
